# Supplementary material for: A leaf-level spectral library to support high-throughput plant phenotyping: predictive accuracy and model transfer
Source: J Exp Bot. 2023 Apr 5;74(14):4050–62. doi: 10.1093/jxb/erad129 (PMC10400152; doi:10.1093/jxb/erad129)
Supplement: erad129_suppl_supplementary_tables_S1-S2 [file erad129_suppl_supplementary_tables_s1-s2.xlsx]

## Sheet: S1
Table S1. Descriptive statistics of nine leaf properties in the spectral library and the independent, external test set (LWC=Leaf water content, CHL=Chlorophyll content, LMA=Leaf mass per area)
Leaf Property	Spectral library					Test set
	Number of Samples	Mean	Standard Deviation	Minimum	Maximum	Number of Samples	Mean	Standard Deviation	Minimum	Maximum
N (%)	2460	2.72487	0.712512	0.68	4.63	445	3.88204	1.33399	1.2	7.165
P (%)	2460	0.351038	0.131088	0.12	1.04	445	0.341921	0.140586	0.13	1.07
K (%)	2460	2.23841	0.487122	0.72	4.78	445	3.47016	2.16967	0.84	9.42
Mg (%)	2460	0.245424	0.126696	0.05	1.14	445	0.397052	0.260262	0.09	1.29
Ca (%)	2460	0.487862	0.270072	0.11	2.38	445	1.41588	1.18204	0.16	5.656
S (%)	2460	0.193832	0.0881069	0.06	1.7	445	0.236366	0.0687868	0.06	0.462
LWC (%)	2454	75.6457	3.89486	46.87	95.54	444	77.7914	5.87912	60.3571	90.7714
CHL (umol/m2)	2459	437.638	142.262	107.9	818.712	349	488.675	98.7455	218.3	741
LMA (g/m2)	2457	62.497	24.0305	11.0391	180.92	349	76.0406	42.0444	19.925	186.063

## Sheet: S2
Table S2. Prediction statistics of different modeling schemes: library only, spiking set only, and library with extra-weighted spiking, on different leaf properties and using two modeling techniques (LWC=Leaf water content, CHL=Chlorophyll content, LMA=Leaf mass per area, PLSR=Part least squares regression, DNN=Deep neural networks)
Crop	Property	Scheme	Statstics
			PLSR				DNN
			RMSE	R2	Bias	RPD	RMSE	R2	Bias	RPD
Camelina	N	Library	2.091	0.103	-1.913	0.42	3.439	0	-3.29	0.255
		Spiking set	1.021	0.45	0.277	0.86	0.641	0.632	0.181	1.37
		Library+Spiking set	0.545	0.716	0.266	1.61	0.703	0.549	0.203	1.249
	P	Library	0.299	0.081	-0.186	0.488	0.204	0.3	-0.127	0.714
		Spiking set	0.102	0.671	0.01	1.431	0.082	0.726	-0.015	1.776
		Library+Spiking set	0.076	0.747	0.019	1.917	0.113	0.404	-0.006	1.293
	K	Library	4.12	0.028	-3.979	0.233	4.55	0.001	-4.43	0.211
		Spiking set	1.008	0.114	-0.305	0.952	0.918	0.211	-0.243	1.045
		Library+Spiking set	1.031	0.15	-0.175	0.93	1.245	0.038	-0.22	0.77
	Mg	Library	0.206	0.546	-0.188	0.508	0.225	0.114	-0.189	0.464
		Spiking set	0.111	0.075	0.04	0.939	0.109	0.085	0.041	0.957
		Library+Spiking set	0.071	0.649	0.024	1.485	0.111	0.09	0.042	0.941
	Ca	Library	3.018	0.277	-2.923	0.288	2.703	0.279	-2.58	0.321
		Spiking set	0.993	0.058	0.509	0.874	0.817	0.453	0.32	1.063
		Library+Spiking set	0.55	0.682	0.241	1.578	0.806	0.44	0.279	1.077
	S	Library	0.177	0.003	0.118	0.318	0.247	0.021	-0.24	0.228
		Spiking set	0.051	0.469	0.013	1.1	0.048	0.286	0.005	1.177
		Library+Spiking set	0.046	0.461	0.018	1.232	0.052	0.207	0.008	1.083
	LWC	Library	5.177	0.078	-3.419	0.728	9.447	0.001	-8.21	0.399
		Spiking set	3.851	0.519	0.13	0.979	2.188	0.714	-0.718	1.723
		Library+Spiking set	2.614	0.611	0.021	1.443	2.209	0.703	-0.261	1.707
Soybean	N	Library	1.435	0.829	-1.298	0.951	1.237	0.735	-1.007	1.104
		Spiking set	0.635	0.792	0.056	2.151	0.676	0.769	0.046	2.019
		Library+Spiking set	0.538	0.856	-0.108	2.538	0.798	0.659	-0.009	1.712
	P	Library	0.155	0.661	-0.085	1.374	0.329	0.104	-0.239	0.65
		Spiking set	0.142	0.596	0.035	1.509	0.14	0.599	0.036	1.526
		Library+Spiking set	0.115	0.716	-0.014	1.85	0.157	0.478	0.026	1.365
	K	Library	0.874	0.058	0.098	0.883	0.762	0.176	0.026	1.012
		Spiking set	0.522	0.545	-0.016	1.479	0.485	0.608	0.02	1.592
		Library+Spiking set	0.425	0.714	0.012	1.815	0.521	0.567	0.105	1.48
	Mg	Library	0.627	0.002	-0.588	0.193	0.523	0.067	-0.51	0.231
		Spiking set	0.101	0.364	-0.003	1.194	0.095	0.403	-0.001	1.273
		Library+Spiking set	0.129	0.141	0.006	0.935	0.115	0.222	0.011	1.049
	Ca	Library	1.537	0.087	-1.501	0.217	1.701	0.001	-1.654	0.196
		Spiking set	0.322	0.077	0.023	1.035	0.309	0.147	0.02	1.077
		Library+Spiking set	0.341	0.151	-0.037	0.975	0.351	0.077	0	0.95
	S	Library	0.166	0.692	-0.125	0.308	0.139	0.258	-0.132	0.367
		Spiking set	0.032	0.628	0.008	1.58	0.036	0.537	0.009	1.413
		Library+Spiking set	0.045	0.547	-0.008	1.127	0.04	0.417	-0.008	1.282
	LWC	Library	3.812	0.372	1.041	0.835	4.263	0.363	1.255	0.747
		Spiking set	4.007	0.139	-1.603	0.795	2.643	0.357	-0.429	1.205
		Library+Spiking set	2.662	0.391	0.183	1.196	2.627	0.394	-0.755	1.212
	CHL	Library	139.485	0.263	-100.211	0.698	136.036	0.42	-108.229	0.715
		Spiking set	60.996	0.627	13.85	1.595	60.227	0.623	3.281	1.616
		Library+Spiking set	56.889	0.666	-8.21	1.711	97.421	0	4.588	0.999
	LMA	Library	41.734	0.066	18.213	0.904	25.38	0.569	-0.829	1.486
		Spiking set	24.566	0.602	-0.007	1.535	36.254	0.084	3.387	1.04
		Library+Spiking set	24.333	0.646	5.019	1.55	24.814	0.659	4.916	1.52
Maize	N	Library	0.367	0.087	0.212	0.758	0.375	0.087	0.226	0.742
		Spiking set	0.304	0.004	-0.001	0.916	0.316	0.002	0.017	0.881
		Library+Spiking set	0.301	0.122	0.021	0.923	0.322	0	-0.163	0.863
	P	Library	0.102	0.057	0.087	0.286	0.066	0.042	0.051	0.44
		Spiking set	0.028	0.135	0.002	1.044	0.026	0.226	0.002	1.131
		Library+Spiking set	0.044	0.206	0.003	0.662	0.041	0.018	0.014	0.703
	K	Library	0.306	0.375	-0.216	0.855	0.492	0.331	-0.426	0.532
		Spiking set	0.254	0.173	-0.071	1.029	0.259	0.116	-0.068	1.01
		Library+Spiking set	0.219	0.392	0.012	1.194	0.258	0.12	-0.069	1.013
	Mg	Library	0.052	0.352	-0.029	0.577	0.115	0.115	0.11	0.26
		Spiking set	0.033	0.015	0.001	0.906	0.03	0.007	0.001	0.998
		Library+Spiking set	0.027	0.389	-0.002	1.127	0.038	0.004	0.014	0.784
	Ca	Library	0.136	0.159	0.109	0.484	0.108	0.032	0.074	0.611
		Spiking set	0.088	0.011	0.012	0.75	0.069	0.033	0.015	0.957
		Library+Spiking set	0.079	0.25	0.016	0.832	0.087	0.034	0.035	0.76
	S	Library	0.047	0.143	0.036	0.585	0.042	0.007	0.016	0.651
		Spiking set	0.028	0.001	0.002	0.967	0.027	0.001	0.001	0.999
		Library+Spiking set	0.035	0.147	0.001	0.776	0.028	0.047	0.003	0.982
	LWC	Library	2.416	0.444	1.133	1.147	2.155	0.505	0.802	1.286
		Spiking set	2.278	0.375	-0.422	1.217	2.171	0.413	-0.343	1.277
		Library+Spiking set	2.066	0.479	-0.144	1.341	1.955	0.503	-0.072	1.418
	CHL	Library	30.247	0.547	-5.165	1.385	30.535	0.558	-9.231	1.372
		Spiking set	31.585	0.444	-4.561	1.326	27.408	0.587	0.15	1.528
		Library+Spiking set	31.479	0.532	8.236	1.331	29.343	0.586	3.686	1.428
	LMA	Library	7.772	0.426	1.988	1.03	7.958	0.364	4.752	1.006
		Spiking set	6.52	0.399	-0.152	1.228	7.119	0.336	0.656	1.124
		Library+Spiking set	7.081	0.382	-0.514	1.13	9.709	0.015	-0.48	0.824
Sorghum	N	Library	0.489	0.77	-0.339	1.491	0.423	0.765	-0.214	1.725
		Spiking set	0.552	0.462	-0.088	1.321	0.563	0.446	-0.048	1.296
		Library+Spiking set	0.467	0.594	0.054	1.56	0.413	0.699	0.015	1.764
	P	Library	0.07	0.097	0.049	0.63	0.101	0.051	0.082	0.434
		Spiking set	0.057	0.006	-0.012	0.777	0.054	0	-0.013	0.815
		Library+Spiking set	0.047	0.157	0.004	0.936	0.052	0.054	0.012	0.854
	K	Library	0.426	0	0.287	0.641	0.325	0	0.084	0.841
		Spiking set	0.371	0.028	0.045	0.736	0.278	0.002	-0.009	0.984
		Library+Spiking set	0.326	0.001	-0.017	0.838	0.273	0.026	0.034	0.999
	Mg	Library	0.063	0.715	-0.042	1.383	0.067	0.57	0.019	1.316
		Spiking set	0.061	0.534	-0.012	1.43	0.061	0.519	-0.009	1.426
		Library+Spiking set	0.054	0.64	0.008	1.611	0.049	0.726	-0.002	1.772
	Ca	Library	0.146	0.593	-0.123	0.748	0.134	0.454	-0.089	0.814
		Spiking set	0.121	0.119	-0.031	0.9	0.087	0.366	-0.01	1.247
		Library+Spiking set	0.09	0.49	0.008	1.216	0.082	0.538	0.026	1.332
	S	Library	0.044	0.731	-0.034	1.126	0.043	0.564	0.027	1.164
		Spiking set	0.034	0.564	-0.008	1.474	0.033	0.589	-0.006	1.529
		Library+Spiking set	0.031	0.617	-0.001	1.611	0.027	0.711	0.003	1.831
	LWC	Library	1.529	0.733	-1.083	1	1.783	0.784	-1.619	0.857
		Spiking set	1.121	0.531	-0.083	1.363	0.93	0.653	-0.064	1.643
		Library+Spiking set	0.612	0.853	-0.044	2.496	0.687	0.8	-0.068	2.225
	CHL	Library	38.511	0.97	3.671	3.816	42.185	0.959	-5.597	3.484
		Spiking set	54.799	0.868	-8.23	2.682	35.357	0.947	7.449	4.156
		Library+Spiking set	29.068	0.97	1.896	5.056	33.212	0.953	8.9	4.425
	LMA	Library	98.698	0.038	-98.003	0.113	98.709	0.003	-97.763	0.113
		Spiking set	10.423	0.253	-3.597	1.073	10.589	0.206	-2.21	1.056
		Library+Spiking set	10.957	0.313	-4.165	1.02	32.366	0.024	5.157	0.345
